# Supplementary material for: Domesticated Populations of Codium tomentosum Display Lipid Extracts with Lower Seasonal Shifts than Conspecifics from the Wild—Relevance for Biotechnological Applications of this Green Seaweed
Source: Mar Drugs. 2020 Mar 31;18(4):188. doi: 10.3390/md18040188 (PMC7230330; doi:10.3390/md18040188)
Supplement: Supplementary file 1 [file marinedrugs-18-00188-s001.zip]

Archive with 7 entries (6 files):
- Supplementary_Files/
- Supplementary_Files/Supplementary_Table_S1.xlsx
- __MACOSX/Supplementary_Files/._Supplementary_Table_S1.xlsx
- Supplementary_Files/Supplementary_Figure_S1.pdf
- __MACOSX/Supplementary_Files/._Supplementary_Figure_S1.pdf
- Supplementary_Files/Suplplementary_Figure_S2.pdf
- __MACOSX/Supplementary_Files/._Suplplementary_Figure_S2.pdf
