# Supplementary material for: Domesticated Populations of Codium tomentosum Display Lipid Extracts with Lower Seasonal Shifts than Conspecifics from the Wild—Relevance for Biotechnological Applications of this Green Seaweed
Source: Mar Drugs. 2020 Mar 31;18(4):188. doi: 10.3390/md18040188 (PMC7230330; doi:10.3390/md18040188)
Supplement: Supplementary file 1 [file marinedrugs-18-00188-s001.zip › Supplementary_Files/Supplementary_Table_S1.xlsx]

## Sheet: Normalized XIC areas
Domesticated Populations of Codium tomentosum Display Lipid Extracts with Lower Seasonal Shifts than Conspecifics from the Wild—Relevance for Biotechnological Applications of this Green Seaweed
Felisa Rey 1,2,*, Paulo Cartaxana 3, Tânia Melo 1,2, Ricardo Calado 3, Rui Pereira 4, Helena Abreu 4, Pedro Domingues 2, Sónia Cruz 3 and M. Rosário Domingues 1,2
1CESAM (Centre for Environmental and Marine Studies), Department of Chemistry, University of Aveiro, Campus Universitário de Santiago, 3810-193 Aveiro, Portugal; felisa.rey@ua.pt (F.R.); taniamelo@ua.pt (T.M.); mrd@ua.pt (M.R.D.)
2Mass Spectrometry Centre & QOPNA & LAQV-REQUIMTE, Department of Chemistry, University of Aveiro, Campus Universitário de Santiago, 3810-193 Aveiro, Portugal; p.domingues@ua.pt
3ECOMARE, CESAM (Centre for Environmental and Marine Studies), Department of Biology, University of Aveiro, Campus Universitário de Santiago, 3810-193 Aveiro, Portugal; pcartaxana@ua.pt (P.C.); rjcalado@ua.pt (R.C.); sonia.cruz@ua.pt (S.C.)
4ALGAplus- Production and Trading of Seaweed and Derived Products Ltd., Lda., 3830-196 Ílhavo, Portugal; rgpereira@algaplus.pt (R.P.); helena.abreu@algaplus.pt (H.A.)
*Correspondence: felisa.rey@ua.pt
Supplementary Table S1 Normalized peak areas of molecular ions of glycolipids, phospholipids and betaine lipids identified in the lipidome of Codium tomentosum samples from three different sites (Aguda, Barra and IMTA) and two seasons (autumn and spring).
Data are presented as mean of five replicate samples ± SD (n = 5).
C:N | C represents the total number of carbon atoms and N the total number of double bonds on the fatty acyl chains.
Abbreviations
Glycolipids
SQDG: sulfoquinovosyldiacylglycerol; SQMG: sulfoquinovosyl monoacylglycerol; DGDG:digalactosyldiacylglycerol; DGMG: ﻿digalactosylmonoacylglyceride; MGDG: monogalactosyl diacylglycerol; MGMG: monogalactosylmonoacylglyceride
Phospholipids
PC: phosphatidylcholine; LPC: LysoPC; PE: phosphatidylethanolamine; LPE: LysoPE; PG: phosphatidylglycerol; LPG: LysoPG; PI: phosphatidylinositol; LPI: LysoPI
Betaine lipids
DGTS: diacylglyceroltrimethylhomoserine; MGTS: ﻿monoacylglyceroltrimethylhomoserine
Glycolipids
Class | Ion				Aguda					Barra					IMTA
				Autumn		Spring			Autumn		Spring			Autumn		Spring
SQDG | [M-H]-				Aguda–A		Aguda–S			Barra–A		Barra–S			IMTA–A		IMTA–S
C:N	m/z library	m/z observed	Delta ppm	Mean	SD	Mean	SD		Mean	SD	Mean	SD		Mean	SD	Mean	SD
SQDG(28:0)	737.451	737.452	1.79401	0.95323	0.17317	1.26321	0.492079		0.465286	0.0466219	0.899268	0.19006		1.91134	0.729407	1.449	0.399758
SQDG(30:0)	765.482	765.483	0.944502	1.46668	0.264085	0.9973	0.578547		0.864798	0.0827356	0.719653	0.378645		3.1806	1.23222	2.63468	0.699406
SQDG(30:1)	763.467	763.467	1.14347	0.0467309	0.00925339	0.33575	0.119961		0.0736991	0.0157616	0.161264	0.0357939		0.280189	0.114336	0.183214	0.0490164
SQDG(30:2)	761.451	761.45	-1.80839	0.0031459	0.000909732	0.115051	0.12729		0.0137927	0.00622412	0.0284746	0.0115409		0.0127496	0.00588005	0.026334	0.00993294
SQDG(30:3)	759.435	759.435	-0.298906	0.00756414	0.00484101	0.0122837	0.0107317		0.00480269	0.00175826	0.0176307	0.00486987		0.00630008	0.00266745	0.0243176	0.0123016
SQDG(30:4)	757.42	757.421	1.21861	0.00284888	0.00151905	0.00984522	0.00529494		0.0114269	0.00307045	0.00736886	0.0025069		0.00435515	0.0031824	0.0119921	0.00376841
SQDG(32:0)	793.514	793.515	1.5425	9.91096	1.86583	9.07714	3.5205		6.87009	0.559607	9.50691	2.06538		25.4492	9.82371	19.6808	5.35377
SQDG(32:1)	791.498	791.499	1.35566	1.65654	0.328131	2.61029	1.00159		1.04586	0.12239	2.294	0.506399		2.72735	1.05615	2.48415	0.709724
SQDG(32:2)	789.482	789.481	-1.11086	0.10217	0.0170284	0.354688	0.133608		0.0795704	0.00814595	0.203205	0.0432248		0.296021	0.116858	0.20475	0.0615321
SQDG(32:3)	787.467	787.468	1.23561	0.366517	0.0689164	0.576333	0.226241		0.182861	0.0186396	0.447001	0.107565		1.00856	0.393966	0.755132	0.228056
SQDG(32:4)	785.451	785.454	3.84873	0.0378944	0.00979039	0.199952	0.0779024		0.135907	0.00890432	0.14604	0.0338784		0.198591	0.0770038	0.168009	0.048406
SQDG(32:5)	783.435	783.438	2.90132	0	0	0.00678711	0.0034729		0.000164354	0.000299595	0.00214888	0.00128119		0	0	0	0
SQDG(34:1)	819.529	819.53	1.18727	3.72689	0.832385	4.3086	1.69146		2.75823	0.262481	6.02357	1.4087		4.65654	1.89907	6.68485	1.89039
SQDG(34:2)	817.514	817.51	-4.37426	1.61263	0.651003	1.35802	0.68745		1.01764	0.234267	2.5317	0.606584		2.94635	1.17177	3.52984	0.984745
SQDG(34:3)	815.498	815.499	1.43838	11.0685	2.11359	11.1344	4.40733		7.06667	0.676366	10.206	2.29801		12.7591	5.08065	14.383	4.04667
SQDG(34:4)	813.482	813.483	1.38048	2.52061	0.501562	4.61292	1.78326		1.1789	0.121698	3.91353	0.862225		4.40478	1.73256	4.48979	1.30427
SQDG(34:5)	811.467	811.468	1.19906	0.0667955	0.0153772	0.301984	0.113896		0.0688398	0.0068011	0.23326	0.0541164		0.260013	0.0984663	0.230137	0.0640884
SQDG(34:6)	809.451	809.454	3.48754	0.104698	0.0161177	0.131009	0.0542761		0.0761756	0.0100841	0.195414	0.0441174		0.127858	0.0605856	0.245731	0.0787875
SQDG(34:7)	807.435	807.433	-2.38657	0.00024844	0.000180421	0.00172105	0.000645014		0.000140118	0.000238695	0.00272839	0.0018825		0.000532936	0.000664398	0.00363108	0.00168451
SQDG(36:3)	843.529	843.529	-0.743306	0.100823	0.02433	0.11995	0.0437535		0.0722642	0.00639807	0.115093	0.0254836		0.465633	0.177726	0.153752	0.0442057
SQDG(36:4)	841.514	841.514	0.622687	0.250501	0.0514498	0.368383	0.143133		0.138987	0.0179599	0.332739	0.0802421		0.868447	0.340563	0.353659	0.0982594
SQDG(36:5)	839.498	839.499	0.801669	0.139832	0.0225527	0.818325	0.311289		0.106012	0.0149886	0.569147	0.137177		0.204729	0.075001	0.307186	0.0997479
SQDG(36:6)	837.482	837.484	1.46033	0.104491	0.0204698	0.225776	0.080103		0.070395	0.00932244	0.227569	0.0578852		0.123913	0.0547932	0.234226	0.0657234
SQDG(36:7)	835.467	835.469	2.48124	0.0517587	0.0102125	0.198268	0.0714186		0.0358542	0.00729714	0.141486	0.0546947		0.0385743	0.0165754	0.131785	0.0532397
SQDG(36:8)	833.451	833.45	-1.17224	0.00204999	0.000467468	0.166284	0.0632694		0.00220494	0.00081534	0.0340419	0.0132971		0.0239067	0.0187582	0.00751598	0.00294296
SQDG(38:8)	861.482	861.483	0.491014	0.000839072	0.000394129	0.0146098	0.00632905		0.00142347	0.000569073	0.00940513	0.00364274		0.000102856	0.000145014	0.00313035	0.00182357
SQDG(38:9)	859.467	859.467	0.783043	0.00204625	0.000791521	0.0579302	0.0218455		0.00699206	0.00187439	0.0274972	0.00935989		0.00229252	0.00149086	0.00044968	0.00037864
SQDG(40:10)	885.482	885.484	2.28463	0	0	0.00410933	0.0023422		0	0	0.00116324	0.000760476		0	0	0.000119874	0.000168399
Class | Ion
SQMG | [M-H]-				CAA		CAS			CBA		CBS			CALA		CALS
C:N	m/z library	m/z observed	Delta ppm	Mean	SD	Mean	SD		Mean	SD	Mean	SD		Mean	SD	Mean	SD
SQMG(16:0)	555.284	555.283	-1.10214	0.000958506	0.000554438	0.00918396	0.00674716		0.0208023	0.0108407	0.0263161	0.0134521		0.00526102	0.00258735	0.0138496	0.00584526
SQMG(18:4)	575.253	575.254	2.06518	0	0	0.000111078	0.000248378		0.000294912	0.000382408	0	0		0.000146914	0.00032851	0	0
Class | Ion
DGDG | [M+NH4]+				CAA		CAS			CBA		CBS			CALA		CALS
C:N	m/z library	m/z observed	Delta ppm	Mean	SD	Mean	SD		Mean	SD	Mean	SD		Mean	SD	Mean	SD
DGDG(30:1)	880.6	880.596	-3.74746	0.00487923	0.00339691	0.0070754	0.00309485		0.00515322	0.00349927	0.010074	0.0041229		0.0230272	0.00554652	0.00669654	0.00843856
DGDG(30:2)	878.584	878.581	-3.07314	0.00723628	0.00179835	0.00590092	0.00174095		0.00597619	0.00171569	0.00859891	0.00119369		0.0237317	0.00703637	0.00794427	0.0032932
DGDG(30:3)	876.568	876.565	-4.22102	0.0295322	0.0114456	0.0213099	0.00661243		0.017521	0.0104035	0.0247699	0.0067666		0.0393941	0.00950305	0.0279739	0.0212614
DGDG(32:0)	910.647	910.647	0.109812	0.0330226	0.00853351	0.0451199	0.0140605		0.00796484	0.00187608	0.0352837	0.00711098		0.18515	0.0517776	0.0476324	0.0147005
DGDG(32:1)	908.631	908.627	-4.73242	0.0375516	0.00942159	0.0499439	0.0150608		0.00526959	0.0035152	0.0572294	0.0157628		0.0889884	0.0294035	0.019667	0.015952
DGDG(32:2)	906.615	906.611	-4.74294	0.00443291	0.0012778	0.018963	0.00318492		0.00165456	0.000405935	0.0119834	0.0029544		0.0249414	0.0083923	0.00623142	0.00252241
DGDG(32:3)	904.6	904.601	1.10546	0.0282525	0.00510578	0.0283894	0.00692986		0.0162863	0.00431781	0.0310913	0.00881605		0.0895946	0.0279304	0.041079	0.013809
DGDG(32:4)	902.584	902.584	-0.110793	0.0108345	0.00353618	0.0111476	0.00212316		0.00239546	0.0012031	0.0134581	0.00284019		0.0235496	0.00762201	0.0148077	0.00560535
DGDG(34:1)	936.662	936.663	1.06762	2.97559	0.54076	3.11628	0.806385		2.19942	0.242945	3.73244	0.785255		4.33613	1.31818	2.97172	0.833441
DGDG(34:2)	934.647	934.648	0.96293	0.903265	0.154142	0.762017	0.192422		0.651048	0.069733	1.0969	0.233245		1.22498	0.378597	1.03506	0.287241
DGDG(34:3)	932.631	932.632	0.750564	0.559002	0.0956911	0.433434	0.110953		0.31112	0.0307945	0.589265	0.120486		0.658394	0.20008	0.504454	0.146462
DGDG(34:4)	930.615	930.615	-0.429823	0.252216	0.0424515	0.256809	0.0669162		0.122694	0.0143407	0.339182	0.0693311		0.51485	0.16371	0.305298	0.0865634
DGDG(34:6)	926.584	926.586	1.51092	4.77082	0.758988	4.12351	1.12526		3.65531	0.380726	4.44254	0.87798		5.03993	1.59517	5.98499	1.76361
DGDG(34:7)	924.568	924.571	2.92027	0.00113248	0.000901494	0.00369915	0.00180988		0.000572786	0.000484109	0.00458151	0.00143211		0.00248889	0.000779443	0.00237435	0.0012545
DGDG(36:2)	962.678	962.676	-2.18142	0.000162938	0.000133539	0.00125054	0.000432698		0	0	0.00481505	0.00105121		0.0239887	0.00717248	0.00151541	0.00152582
DGDG(36:3)	960.662	960.661	-1.04095	0.00646346	0.0058705	0.00543906	0.00474175		0.000464908	0.000203136	0.0307628	0.0105273		0.0811471	0.029092	0.0107179	0.0101304
DGDG(36:4)	958.647	958.645	-1.56471	0.0440587	0.0074671	0.0522896	0.0185914		0.00532023	0.00280833	0.105794	0.0199968		0.227322	0.0703137	0.0660565	0.0265578
DGDG(36:5)	956.631	956.631	0.209067	0.0788456	0.0141126	0.188249	0.0528835		0.0424646	0.00232649	0.204553	0.0399837		0.221428	0.0648568	0.133225	0.0388238
DGDG(36:6)	954.615	954.616	0.942787	0.192311	0.0313083	0.152778	0.0373117		0.0721592	0.00741594	0.238281	0.0475089		0.318089	0.0993799	0.219504	0.0578392
DGDG(36:7)	952.6	952.601	1.36468	0.280326	0.0679518	0.338556	0.0780821		0.178277	0.0217149	0.322999	0.0562793		0.383886	0.124735	0.37808	0.0798414
DGDG(36:8)	950.584	950.583	-1.26238	0.00060632	0.00010764	0.0491786	0.0148902		0.00038547	0.00018028	0.00742962	0.00540485		0.00461016	0.00354021	0.00146307	0.00111612
DGDG(38:5)	984.662	984.666	3.97089	6.78078e-05	0.000117602	4.0178e-05	8.98407e-05		0	0	0.00161233	0.000530544		0.0109241	0.00385209	2.5638e-05	5.73283e-05
DGDG(38:6)	982.647	982.644	-2.54416	0.00397212	0.00134784	0.00230692	0.00127633		0.000138684	0.000182953	0.0110362	0.00257993		0.0265082	0.00723921	0.00341232	0.00246744
DGDG(38:7)	980.631	980.63	-0.815802	0.0247343	0.00508051	0.0129192	0.00823024		0.000827054	0.000205618	0.0419806	0.00877091		0.0527227	0.0147948	0.00994974	0.00515332
DGDG(38:8)	978.615	978.617	1.53278	0.0368901	0.00909914	0.036966	0.00872037		0.00815564	0.00510301	0.0502082	0.0108335		0.0243939	0.00810215	0.0222349	0.00408518
DGDG(38:9)	976.6	976.596	-4.09586	0.00221829	0.000866405	0.0353373	0.00819524		0.0156877	0.000929267	0.00389365	0.00196296		0.000395596	0.000488793	6.8398e-05	0.000152943
Class | Ion
DGMG | [M+NH4]+				CAA		CAS			CBA		CBS			CALA		CALS
C:N	m/z library	m/z observed	Delta ppm	Mean	SD	Mean	SD		Mean	SD	Mean	SD		Mean	SD	Mean	SD
DGMG(16:0)	672.417	672.419	3.27177	0.00131905	0.000472466	0.00533806	0.00164494		0.00555447	0.000983454	0.00818094	0.00206825		0.000884708	0.000418165	0.00317824	0.000869175
DGMG(16:1)	670.401	670.404	3.6038	0	0	0.000530352	0.000375934		0.000369366	0.000219321	0.00189578	0.000847087		0	0	0	0
DGMG(16:2)	668.386	668.387	2.19334	1.3203e-05	2.95228e-05	0.00456701	0.00136129		0.00036596	0.000137631	0.00379888	0.00158157		3.6016e-05	8.05342e-05	0	0
DGMG(16:3)	666.37	666.372	3.1754	0.000721568	0.000345155	0.000110746	0.000149265		0.0017699	0.000505309	0.00282174	0.00115809		0.00319943	0.00133127	0.00343848	0.00144856
DGMG(18:3)	694.401	694.404	4.19928	0	0	3.4238e-05	4.92846e-05		0	0	0.000151626	0.000186618		0	0	8.5838e-05	0.000136789
Class | Ion
MGDG | [M+NH4]+				CAA		CAS			CBA		CBS			CALA		CALS
C:N	m/z library	m/z observed	Delta ppm	Mean	SD	Mean	SD		Mean	SD	Mean	SD		Mean	SD	Mean	SD
MGDG(30:3)	714.516	714.514	-2.55278	0.000199216	0.000264242	0.00650924	0.00175567		8.8066e-05	0.000121501	0.00471574	0.00192373		0.00978406	0.00382831	0.00385623	0.00223128
MGDG(30:4)	712.5	712.502	2.66666	0.00380283	0.000593364	0.0132993	0.00339614		0.00462606	0.00149825	0.00889571	0.0017538		0.0069449	0.00148276	0.00566909	0.00308449
MGDG(32:0)	748.594	748.595	0.969817	0.0342844	0.00740192	0.0551122	0.0126319		0.0212812	0.00202705	0.043907	0.00754501		0.208766	0.0646184	0.0672474	0.0141548
MGDG(32:1)	746.578	746.578	1.07156	0.0171111	0.00468487	0.067143	0.0150953		0.0166163	0.00152878	0.0575226	0.0323123		0.0609011	0.0185355	0.0390069	0.00844653
MGDG(32:2)	744.563	744.562	-0.94015	0.0117239	0.00252937	0.0544548	0.0124299		0.018984	0.00254629	0.0306765	0.00539699		0.0809935	0.0242902	0.0628639	0.0168319
MGDG(32:3)	742.546	742.547	0.538687	0.073534	0.0114023	0.0965828	0.0245284		0.111522	0.0142911	0.0734168	0.0138182		0.24127	0.0725062	0.130201	0.0343179
MGDG(32:4)	740.531	740.532	1.62046	0.117261	0.0197995	0.164393	0.0381627		0.0645498	0.00655404	0.124986	0.0200763		0.234119	0.073265	0.15637	0.0422639
MGDG(32:5)	738.516	738.515	-1.25116	0.0263021	0.00621304	0.102888	0.0289181		0.0194662	0.00221027	0.0414473	0.00766608		0.066712	0.0205058	0.0340529	0.0107391
MGDG(32:6)	736.499	736.496	-3.93756	0.00454995	0.00188049	0.0535582	0.0145496		0.00542304	0.00141043	0.0288969	0.00466784		0.0250318	0.0080687	0.0150347	0.00368746
MGDG(34:1)	774.609	774.608	-0.903683	3.40396	0.555272	3.73577	1.02285		3.08306	0.347351	4.26251	0.773149		3.76091	1.1088	3.33416	0.791665
MGDG(34:2)	772.593	772.592	-1.03547	0.651014	0.103436	0.688175	0.177639		0.571571	0.0598339	0.868911	0.166441		0.792388	0.236196	0.711887	0.169814
MGDG(34:3)	770.578	770.577	-1.58842	0.914134	0.162091	0.944448	0.253261		0.402404	0.0407938	1.01938	0.195135		1.51645	0.445618	0.763271	0.180881
MGDG(34:4)	768.563	768.562	-0.650566	1.67661	0.21062	1.95856	0.678984		0.778746	0.139526	1.91654	0.636398		3.55261	1.18289	1.59286	0.405911
MGDG(34:6)	764.531	764.531	-0.357082	25.9232	4.26268	24.496	6.69395		19.935	2.11985	21.8252	4.15781		31.2584	9.60462	35.6841	10.2723
MGDG(34:7)	762.516	762.518	3.37828	0.314406	0.0557437	0.317719	0.107259		0.273525	0.0409436	0.201593	0.0432837		0.194122	0.058567	0.235424	0.0770313
MGDG(36:2)	800.625	800.626	0.532084	0	0	0.00229	0.00121077		0	0	0.00213288	0.00111288		0.0186623	0.00492576	5.8038e-05	0.000129777
MGDG(36:3)	798.61	798.609	-0.77635	0.0135958	0.00267257	0.0249488	0.00681317		0.00386397	0.000895967	0.0233785	0.00522399		0.0898139	0.025696	0.0257455	0.00644757
MGDG(36:4)	796.593	796.593	-0.502139	0.04931	0.00857758	0.063166	0.0167224		0.0200223	0.00329889	0.0745352	0.0155412		0.224414	0.0679006	0.0784407	0.0189415
MGDG(36:5)	794.578	794.576	-3.27219	0.065867	0.0101773	0.151665	0.0354097		0.044279	0.00437003	0.118421	0.0226218		0.218408	0.0645117	0.11413	0.0289324
MGDG(36:6)	792.562	792.562	-0.883212	0.242322	0.0411029	0.232672	0.063324		0.117549	0.00936369	0.245773	0.0443235		0.516924	0.159936	0.33453	0.0987527
MGDG(36:7)	790.547	790.545	-2.15041	0.123692	0.0198449	0.309224	0.0823093		0.0986267	0.010509	0.20256	0.0368371		0.343782	0.10193	0.207651	0.0584761
MGDG(36:8)	788.531	788.53	-1.35696	0.0984311	0.0173832	0.694024	0.172337		0.139135	0.0105084	0.286208	0.051293		0.451761	0.133563	0.231948	0.0689493
MGDG(36:9)	786.516	786.513	-3.05144	0.0912115	0.0149666	0.935208	0.241319		0.182609	0.0200667	0.460493	0.0864686		0.311199	0.0936421	0.238933	0.0736725
MGDG(38:5)	822.61	822.609	-0.875264	0.00647457	0.00101245	0.00837613	0.00197482		0.0015981	0.000366486	0.0163619	0.00313422		0.0496116	0.0152261	0.00402227	0.000657166
MGDG(38:6)	820.594	820.59	-4.50895	0.0328471	0.00724744	0.0343201	0.00806067		0.0180609	0.00359269	0.0513172	0.0105799		0.0854341	0.0272457	0.0369636	0.00778912
MGDG(38:7)	818.578	818.577	-1.98393	0.0970424	0.0277112	0.0684343	0.0150498		0.0237349	0.0060853	0.133491	0.0356073		0.136583	0.0414777	0.0811696	0.0171303
MGDG(38:8)	816.563	816.562	-0.0857252	0.168844	0.0280224	0.137166	0.0342607		0.0729315	0.00789225	0.190979	0.0343514		0.162933	0.0460276	0.165301	0.0427203
MGDG(38:9)	814.547	814.55	4.14462	0.203245	0.0383481	0.230777	0.0735123		0.201569	0.0253377	0.175047	0.0297752		0.266902	0.0822874	0.260746	0.0935344
MGDG(40:10)	840.563	840.565	2.77195	0.0790606	0.0169982	0.251026	0.0614201		0.100264	0.0153441	0.229682	0.0419402		0.0587794	0.0160226	0.132263	0.0440682
MGDG(40:9)	842.578	842.577	-0.830784	0.0262463	0.00505235	0.0508011	0.0116625		0.0159029	0.00168743	0.062408	0.0129313		0.0180903	0.00390293	0.0296358	0.00623695
MGDG(42:4)	880.688	880.69	2.30047	0.00670591	0.000971371	0.0107342	0.00301874		0.00257042	0.000219784	0.0085135	0.000584068		0.00520009	0.00161333	0.00586456	0.00232536
MGDG(42:8)	872.625	872.625	0	0.0650237	0.0127822	0.0597055	0.0144384		0.0364785	0.00465625	0.0736165	0.0170246		0.0227136	0.00755073	0.0917708	0.027547
Class | Ion
MGMG | [M+NH4]+				CAA		CAS			CBA		CBS			CALA		CALS
C:N	m/z library	m/z observed	Delta ppm	Mean	SD	Mean	SD		Mean	SD	Mean	SD		Mean	SD	Mean	SD
MGMG(16:0)	510.364	510.363	-2.15533	0.0015295	0.000855281	0.0144304	0.00306307		0.00819694	0.00122937	0.0118589	0.00108303		0.00493943	0.00138739	0.00260724	0.00175752
MGMG(16:1)	508.349	508.348	-1.49307	0.000206194	0.000136789	0.007503	0.00159959		0.000222628	0.000160881	0.00601612	0.0020176		0.011201	0.00278119	0.00340238	0.00207359
MGMG(16:2)	506.333	506.333	0.179724	0.00383651	0.00125625	0.0256961	0.00672037		0.0035376	0.00140529	0.0158868	0.00320074		0.0417774	0.0134841	0.0103875	0.00541712
MGMG(16:3)	504.317	504.316	-1.7033	0.19538	0.0387793	0.14883	0.0461916		0.161472	0.0204788	0.0959052	0.0164995		0.559431	0.187584	0.410527	0.161447
MGMG(16:4)	502.302	502.301	-1.21242	0.0135475	0.00560729	0.320778	0.0955976		0.036623	0.00521037	0.101623	0.0170765		0.0758828	0.02339	0.0870108	0.0318775
MGMG(18:3)	532.349	532.35	1.76764	0.0043148	0.00184582	0.0192014	0.00521039		0.00503124	0.00157611	0.0220552	0.00506118		0.0144044	0.00493191	0.0118219	0.00784533
MGMG(18:4)	530.333	530.332	-0.771214	0.000893964	0.000382765	0.0702891	0.0227045		0.00778024	0.00533896	0.00831068	0.00790829		0.00178503	0.00102465	0.000543616	0.000361004
MGMG(20:5)	556.349	556.35	2.23061	0	0	0.0354577	0.00808704		4.18612e-05	5.84017e-05	0.00379993	0.000549152		0.00203824	0.00126645	0.00233882	0.00166609
Phospholipids
Class | Ion
PC | [M+H]+				CAA		CAS			CBA		CBS			CALA		CALS
C:N	m/z library	m/z observed	Delta ppm	Mean	SD	Mean	SD		Mean	SD	Mean	SD		Mean	SD	Mean	SD
PC(30:3)	700.492	700.492	-0.188439	0.217764	0.00841926	0.227149	0.0355695		0.19899	0.0185123	0.196412	0.0154066		0.259522	0.0298981	0.246698	0.0332914
PC(30:4)	698.476	698.477	1.60062	0.0490038	0.00982859	0.0574409	0.0158278		0.03188	0.00413413	0.0301994	0.00512072		0.0418717	0.0130385	0.0603146	0.0143249
PC(32:1)	732.554	732.553	-1.81693	0.181186	0.0292119	0.194134	0.0479655		0.113414	0.012075	0.182666	0.0328051		0.387633	0.117493	0.237223	0.0579489
PC(32:2)	730.539	730.541	2.89922	0.0567038	0.0108812	0.0798121	0.0210785		0.0444927	0.00576504	0.0607209	0.0104322		0.13419	0.0404088	0.0745806	0.0182878
PC(32:3)	728.523	728.525	2.70135	0.138132	0.0250684	0.143318	0.0367338		0.0955663	0.0120218	0.124572	0.0228661		0.292033	0.0882499	0.169433	0.0413628
PC(32:4)	726.507	726.509	1.81416	0.0977613	0.0202595	0.109618	0.0290889		0.0601571	0.00803195	0.0785759	0.014861		0.134275	0.0398488	0.0962252	0.0246839
PC(32:5)	724.492	724.494	2.85441	0.0178861	0.0042964	0.0249529	0.00684253		0.0125937	0.00233315	0.0173512	0.00371516		0.0283845	0.00813657	0.0201925	0.00526909
PC(32:6)	722.476	722.476	-0.805564	0.00668777	0.001213	0.00988739	0.00420787		0.00459698	0.00140348	0.00793633	0.00175166		0.0125059	0.00313928	0.012165	0.00367116
PC(32:7)	720.46	720.459	-2.26522	0.00330933	0.000580679	0.0048807	0.00186154		0.00257202	0.000813528	0.00240012	0.000594467		0.00212401	0.000977125	0.00497944	0.00164385
PC(34:1)	760.586	760.586	0.0802014	0.475758	0.0884272	0.518007	0.13875		0.358326	0.0519768	0.602286	0.11936		1.33447	0.403258	0.53242	0.144929
PC(34:2)	758.57	758.569	-0.899061	0.739731	0.145964	0.730331	0.191188		0.555563	0.0810365	0.680051	0.126506		1.46298	0.443153	0.915786	0.237595
PC(34:3)	756.554	756.555	1.28081	2.27761	0.452301	2.04842	0.541847		1.58518	0.232033	1.9257	0.351155		3.32318	1.02258	2.48257	0.636036
PC(34:4)	754.539	754.54	1.21664	1.44054	0.29067	1.30205	0.338694		0.956144	0.140935	0.988496	0.182645		1.56828	0.480532	1.5563	0.400055
PC(34:5)	752.523	752.525	3.14674	0.101305	0.0180668	0.210331	0.0531387		0.092054	0.0120866	0.159597	0.0304874		0.168039	0.049218	0.148431	0.0379515
PC(34:6)	750.507	750.505	-3.17386	0.0369113	0.00722273	0.0427528	0.0135978		0.02984	0.00467522	0.0772971	0.0141331		0.0926483	0.026219	0.0790935	0.0202766
PC(34:7)	748.492	748.492	0.0908494	0.0209395	0.00401851	0.0233023	0.00760975		0.0185357	0.00333797	0.0368867	0.00637411		0.0316156	0.00858527	0.0368932	0.0101121
PC(34:8)	746.476	746.475	-0.913627	0.00156299	0.000544647	0.00221385	0.00125361		0.00298253	0.00106932	0.00207193	0.000477799		0.00175032	0.000439497	0.00103293	0.000305666
PC(36:2)	786.601	786.602	0.5314	0.162038	0.030119	0.348835	0.0949909		0.0973312	0.0148575	0.220727	0.0440246		0.880189	0.267135	0.285099	0.0778327
PC(36:3)	784.586	784.584	-1.95263	0.441053	0.0899423	0.573164	0.147174		0.31047	0.0450387	0.475522	0.0940091		1.23128	0.379228	0.643882	0.171594
PC(36:4)	782.57	782.57	0.278569	1.85775	0.340285	2.37015	0.615861		1.39233	0.191603	2.07559	0.388637		3.74863	1.14522	2.28072	0.614821
PC(36:5)	780.554	780.555	0.985196	1.31031	0.265398	1.74243	0.449281		1.00729	0.164447	1.32266	0.252669		2.00977	0.617043	1.69858	0.451015
PC(36:6)	778.539	778.539	0.408457	0.70643	0.123098	0.834854	0.231175		0.565382	0.086873	0.708763	0.133252		1.03292	0.301182	1.01121	0.264389
PC(36:7)	776.523	776.523	0.216349	0.386326	0.0680015	0.402917	0.115283		0.295226	0.0482723	0.316052	0.0586178		0.439433	0.127642	0.518608	0.134566
PC(36:8)	774.507	774.508	0.797926	0.071168	0.0142987	0.0936122	0.0261035		0.0535612	0.0088647	0.0710606	0.0137736		0.0860251	0.0252584	0.107379	0.0284197
PC(36:9)	772.492	772.489	-4.18388	0.000932314	0.000500724	0.00783101	0.00278755		0.00320453	0.00116958	0.0148079	0.00308662		0.00309487	0.000631112	0.0043374	0.00183617
PC(38:3)	812.617	812.615	-2.74669	0.0432885	0.0109241	0.0511605	0.0135561		0.0348468	0.00752457	0.0495763	0.00970537		0.0876649	0.0267072	0.0484569	0.0140256
PC(38:4)	810.601	810.599	-2.32174	0.209558	0.0443951	0.253008	0.0646704		0.142267	0.0256372	0.245169	0.0511616		0.616891	0.194019	0.229296	0.0624227
PC(38:5)	808.586	808.586	0.455115	0.690199	0.144628	1.0582	0.274699		0.393611	0.0725217	0.912771	0.189283		2.15391	0.679202	0.813826	0.22991
PC(38:6)	806.57	806.571	1.75806	0.835988	0.177083	1.06917	0.27503		0.537746	0.0990738	0.831902	0.168788		2.03629	0.632477	1.10978	0.303465
PC(38:7)	804.554	804.554	0.210054	1.40184	0.293022	1.51397	0.401927		0.90292	0.162385	1.25142	0.248732		2.33291	0.725524	1.66407	0.460075
PC(38:8)	802.539	802.539	0.645451	1.48441	0.319652	1.52834	0.39665		1.03333	0.187346	1.13998	0.226423		1.58755	0.497116	1.62205	0.441605
PC(38:9)	800.523	800.525	2.5833	0.443374	0.0979974	0.458962	0.118257		0.320462	0.0567057	0.294034	0.056722		0.33282	0.105617	0.469329	0.129509
PC(40:10)	826.539	826.54	1.47361	0.436692	0.0915194	0.857485	0.216667		0.311451	0.0660781	0.538902	0.11776		0.528691	0.168067	0.445969	0.123562
PC(40:11)	824.523	824.521	-2.46446	0.19771	0.0304114	0.196485	0.0584469		0.138128	0.0279893	0.172356	0.0403027		0.228681	0.0721037	0.217779	0.0585864
PC(40:3)	840.648	840.651	3.17373	0.0162645	0.00637129	0.00414261	0.000420153		0.0101675	0.00334995	0.01334	0.00304854		0.00307528	0.00178884	0.0183843	0.00561281
PC(40:4)	838.633	838.635	2.52553	0.0182221	0.00516883	0.0166414	0.00365898		0.0114365	0.00405555	0.0175941	0.00413724		0.0145635	0.00546607	0.0152161	0.00542453
PC(40:5)	836.617	836.618	1.43435	0.0221907	0.00507233	0.0341688	0.00894229		0.0139043	0.003353	0.029006	0.00613452		0.04918	0.0156383	0.0179608	0.00576418
PC(40:6)	834.601	834.6	-1.29643	0.0394742	0.00926884	0.0493656	0.0128027		0.0302959	0.00429307	0.0375407	0.0085062		0.15662	0.0482446	0.0417822	0.0115553
PC(40:7)	832.586	832.584	-2.4406	0.384262	0.0881812	0.330362	0.0788927		0.201716	0.043919	0.315908	0.0684279		1.09264	0.355685	0.34802	0.09373
PC(40:8)	830.57	830.571	0.984865	1.2962	0.302811	1.32719	0.327068		0.660525	0.144192	1.16384	0.256575		2.61362	0.857789	1.14445	0.320993
PC(40:9)	828.554	828.553	-1.00295	1.31466	0.307012	1.47499	0.363016		0.780809	0.174713	1.12319	0.246144		1.80833	0.593523	1.1455	0.314145
PC(42:11)	852.554	852.552	-2.85144	0.171731	0.0316921	0.264708	0.0752732		0.0993469	0.0227352	0.192807	0.0403192		0.329264	0.114187	0.173224	0.0513053
PC(42:3)	868.68	868.677	-3.37525	0.00291219	0.00170936	0.00304482	0.000815498		0.000896236	0.000550495	0.00202575	0.000626548		0.000289624	0.000146446	0.00370718	0.00172538
PC(42:4)	866.664	866.665	1.63616	0.0168219	0.00485431	0.0186968	0.00502969		0.0124384	0.00425748	0.0127874	0.00316539		0.00134447	0.000408446	0.0132963	0.00456205
PC(42:8)	858.601	858.602	1.18565	0.0015212	0.000815539	0.00581692	0.00171969		0.000412914	0.000189998	0.00310881	0.00115181		0.0270574	0.0088577	0.00153688	0.000571794
PC(42:9)	856.586	856.583	-3.53965	0.00513207	0.00175813	0.0184033	0.0051989		0.00378442	0.00125296	0.00872168	0.00253249		0.0353353	0.0115841	0.00958165	0.00337293
PC(44:12)	878.57	878.57	-0.207155	0.000185534	0.000184029	0.0274529	0.00753757		3.875e-05	3.87445e-05	0.000312266	0.000172718		0.000195098	0.000112627	0.00083958	0.000323984
PC(44:4)	894.695	894.697	1.69778	0.00470364	0.00162791	0.0127108	0.00368545		0.00211728	0.00101532	0.00341979	0.000938612		0.00110777	0.000560309	0.00532046	0.00208667
PC(44:5)	892.68	892.681	1.86853	0.000653184	0.000634971	0.00260772	0.00102579		0.00051936	0.000251341	0.000104919	0.000152622		0	0	0.000637842	0.000503637
Class | Ion
LPC | [M+H]+				CAA		CAS			CBA		CBS			CALA		CALS
C:N	m/z library	m/z observed	Delta ppm	Mean	SD	Mean	SD		Mean	SD	Mean	SD		Mean	SD	Mean	SD
LPC(16:0)	496.34	496.34	0.169239	0.0193913	0.0110832	0.0274605	0.00836131		0.0101924	0.0050231	0.0490618	0.0132606		0.0391565	0.0134699	0.00622808	0.00320437
LPC(16:1)	494.325	494.325	1.07824	0.000424482	0.000168851	0.0150709	0.00723754		0.00228427	0.00121392	0.012109	0.00331767		0.00897264	0.00315568	0.000259238	0.000130319
LPC(16:2)	492.309	492.308	-2.67516	0.00164044	0.000163318	0.00470625	0.00116249		0.00190424	0.000379865	0.00260962	0.000255258		0.00341746	0.0011347	0.0023606	0.000615375
LPC(16:3)	490.293	490.293	0.271266	0.000566204	0.000139718	0.00118005	0.000308698		0.000533	8.2387e-05	0.00132563	0.000159235		0.00148735	0.000350266	0.000787616	0.000211456
LPC(16:4)	488.278	488.277	-2.28764	0	0	0.0002927	0.000216951		2.72e-06	4.19505e-06	0.00017143	0.000179404		0	0	0	0
LPC(18:1)	522.356	522.356	0.637496	0.00228427	0.00138804	0.0170242	0.00594747		0.00324344	0.00154613	0.0290019	0.00832653		0.0330476	0.00874658	0.00330891	0.00213996
LPC(18:2)	520.34	520.342	3.23633	0.00170135	0.000925738	0.0250915	0.00694614		0.00476681	0.00236297	0.0191467	0.00575007		0.0274232	0.0077187	0.005716	0.00512598
LPC(18:3)	518.325	518.325	0.0636667	0.0292737	0.00515958	0.0525771	0.0142592		0.0147576	0.00178185	0.0864315	0.0144113		0.0620564	0.0172701	0.035052	0.00892954
LPC(18:4)	516.309	516.309	-0.807657	0.0183495	0.00621648	0.030059	0.00855924		0.00361662	0.00234111	0.0290333	0.00476149		0.0278672	0.00637021	0.0194241	0.00502522
LPC(20:4)	544.34	544.34	-0.764228	0.00809265	0.00388524	0.0716049	0.0187501		0.011056	0.00611545	0.0647805	0.0102947		0.0607022	0.0166657	0.0224552	0.00685151
LPC(20:5)	542.325	542.324	-1.22989	0.0125876	0.00549311	0.228482	0.0579566		0.0273558	0.00204879	0.110696	0.019706		0.0532098	0.0148063	0.031768	0.00859787
LPC(22:6)	568.34	568.34	-0.0281521	0.000658722	0.000231421	0.0756706	0.0198506		0.00377338	0.00181346	0.0355991	0.00718444		0.0152574	0.00198592	0.017669	0.00428366
Class | Ion
PE | [M+H]+				CAA		CAS			CBA		CBS			CALA		CALS
C:N	m/z library	m/z observed	Delta ppm	Mean	SD	Mean	SD		Mean	SD	Mean	SD		Mean	SD	Mean	SD
PE(30:0)	664.492	664.491	-0.650121	0.00222967	0.00214133	0.0201833	0.00472342		0.000765216	0.000183265	0.00764464	0.0035485		0.0161089	0.00624169	0.00166599	0.00131505
PE(30:1)	662.476	662.476	-0.576625	0.0114071	0.00347335	0.0752581	0.0204094		0.0051873	0.00469381	0.0277719	0.00443721		0.0424478	0.0115937	0.0129549	0.00940683
PE(30:3)	658.445	658.442	-4.22513	0.137319	0.00825915	0.149601	0.00518444		0.160992	0.0171656	0.145753	0.00297105		0.156611	0.00471148	0.150712	0.00427931
PE(32:1)	690.507	690.507	-0.553217	0.102128	0.0143684	0.23235	0.0594298		0.0659216	0.00730891	0.139389	0.0224958		0.190108	0.0526224	0.121762	0.0284017
PE(32:2)	688.492	688.491	-0.482214	0.0322636	0.00259818	0.128526	0.0329834		0.0334276	0.00380092	0.0453406	0.00670747		0.058907	0.0153074	0.0406571	0.00931341
PE(32:4)	684.46	684.458	-2.82267	0.0369261	0.00600462	0.0558815	0.0146773		0.0320842	0.00462832	0.0296255	0.00473909		0.0426166	0.0124278	0.0482862	0.0109374
PE(34:1)	718.539	718.538	-0.809978	0.62302	0.0897593	1.021	0.270521		0.360521	0.0445675	0.575705	0.0838743		1.7748	0.477223	0.652602	0.162012
PE(34:2)	716.523	716.522	-1.0216	0.513138	0.0744382	0.867221	0.224657		0.339942	0.0424454	0.514119	0.085817		1.00504	0.27179	0.677298	0.171377
PE(34:3)	714.507	714.51	3.10423	0.904887	0.121595	1.16261	0.308293		0.570297	0.0712543	0.522275	0.071605		1.27454	0.350423	0.948686	0.244558
PE(34:4)	712.492	712.491	-0.887029	0.340909	0.0440235	0.468357	0.123833		0.227606	0.0286316	0.201316	0.0276494		0.375632	0.102764	0.319179	0.0814934
PE(34:5)	710.476	710.475	-1.24142	0.0209082	0.0035326	0.040408	0.0095152		0.0226356	0.00304371	0.0178207	0.00278955		0.0277266	0.00710444	0.0338247	0.00843013
PE(34:6)	708.46	708.458	-2.72705	0.0030792	0.0008207	0.00619693	0.00200983		0.00398458	0.000811734	0.00268746	0.000236139		0.0132978	0.00345102	0.0119298	0.00286899
PE(34:7)	706.445	706.442	-3.79649	0.00207984	0.000566995	0.00411798	0.00132835		0.00228714	0.000538373	0.00178527	0.000513347		0.00239209	0.000807718	0.00373229	0.00117104
PE(36:2)	744.554	744.552	-3.13074	0.129244	0.0184669	0.305688	0.0801665		0.0724739	0.0095403	0.138267	0.0191214		0.504512	0.133761	0.133999	0.035785
PE(36:3)	742.539	742.535	-4.28532	0.662452	0.0994176	0.654866	0.161622		0.443903	0.0446243	0.509593	0.0840773		0.883039	0.241922	0.666662	0.149709
PE(36:4)	740.523	740.523	-0.718412	2.9818	0.456545	3.37611	0.861064		2.11943	0.244294	2.99539	0.457927		3.60786	0.982602	3.53718	0.770646
PE(36:5)	738.507	738.507	-0.246443	1.15828	0.621614	1.75736	0.435517		0.918545	0.459752	1.34242	0.199255		1.61272	0.44819	1.927	0.683707
PE(36:6)	736.492	736.49	-2.62325	0.182687	0.0270363	0.263415	0.0673955		0.144933	0.014925	0.136986	0.0190399		0.285277	0.084025	0.247397	0.062114
PE(36:7)	734.476	734.475	-1.06471	0.022127	0.00569991	0.0715765	0.0228197		0.0105992	0.00300417	0.00347212	0.00179383		0.042571	0.0207116	0.012446	0.00563197
PE(38:4)	768.554	768.553	-1.73183	0.720492	0.106201	0.776955	0.198085		0.472379	0.0552578	0.752467	0.122487		0.850879	0.232544	0.784018	0.175588
PE(38:5)	766.539	766.538	-1.28109	1.90638	0.237631	2.72876	0.687224		1.30958	0.156667	2.59669	0.453348		2.54131	0.677246	2.54071	0.580094
PE(38:7)	762.507	762.504	-4.04194	0.54467	0.0767391	0.646261	0.159439		0.483787	0.0528196	0.580092	0.0868718		0.718927	0.20954	0.742585	0.159883
PE(38:8)	760.492	760.49	-2.40897	0.265467	0.0366505	0.310912	0.0748515		0.284139	0.0332038	0.247552	0.0324382		0.293602	0.0848482	0.402105	0.0937473
PE(38:9)	758.476	758.474	-3.14052	0.020502	0.0044685	0.0347367	0.00894313		0.0275471	0.00468159	0.012717	0.000973981		0.0308209	0.00931846	0.0369956	0.0102628
PE(40:1)	802.633	802.631	-1.97102	0.00961553	0.00116323	0.0185532	0.00606398		0.00596133	0.0011381	0.0182961	0.00384991		0.00757346	0.00315544	0.0124672	0.00375558
PE(40:10)	784.492	784.488	-4.75724	0.103632	0.0137564	0.131677	0.0304464		0.102752	0.0122435	0.102631	0.0111047		0.129461	0.0304239	0.117877	0.0348849
PE(40:3)	798.601	798.604	3.27822	0.00662988	0.00431752	0.0053818	0.00207512		0.00125208	0.000834246	0.00386018	0.0017643		0.00858078	0.00440332	0.00525129	0.00423894
PE(40:4)	796.586	796.587	1.84286	0.0216189	0.00551566	0.0180775	0.00686929		0.0145387	0.00425324	0.0196012	0.0063303		0.0142958	0.00317047	0.0185201	0.00723712
PE(40:5)	794.57	794.572	2.66559	0.103241	0.0145385	0.133598	0.0329725		0.0705421	0.00807299	0.100385	0.0169069		0.170787	0.0458199	0.125169	0.0272313
PE(40:7)	790.539	790.537	-2.76015	0.204113	0.0282779	0.204622	0.0478971		0.180157	0.0200612	0.182024	0.0294321		0.295819	0.0823873	0.208617	0.0462452
PE(40:8)	788.523	788.521	-2.32334	0.403404	0.0520946	0.577371	0.139985		0.347424	0.0363027	0.500188	0.0845514		0.692555	0.188062	0.448026	0.100573
PE(40:9)	786.507	786.505	-2.52001	0.240601	0.0300781	0.319275	0.0794109		0.218649	0.0209399	0.242431	0.0375435		0.358445	0.0962895	0.266457	0.0579324
PE(42:1)	830.664	830.66	-4.67339	0.00193589	0.00041232	0.0102445	0.00357647		0.000621208	0.000350889	0.00943442	0.000696378		0.00468964	0.000930261	0.0014386	0.000559285
PE(42:10)	812.523	812.52	-3.2393	0.0262118	0.00485568	0.0271468	0.00635858		0.0306216	0.00316901	0.0264343	0.00609219		0.0373486	0.00952929	0.0261406	0.0053547
PE(42:11)	810.507	810.505	-3.30905	0.0497001	0.00579263	0.0872148	0.0215748		0.0532312	0.00713063	0.0760123	0.0145065		0.0918623	0.024911	0.0543171	0.0106208
PE(42:4)	824.617	824.621	4.81191	0.0603052	0.00711537	0.0431375	0.0137992		0.0506443	0.00859072	0.0473135	0.0117694		0.0147921	0.00572264	0.0960125	0.021324
PE(42:5)	822.601	822.604	3.18258	0.0344897	0.00433766	0.0197832	0.00787091		0.0304478	0.00508612	0.0215225	0.00568728		0.00877009	0.0034743	0.0533961	0.0153458
PE(44:4)	852.648	852.644	-4.8461	0.0165037	0.00275226	0.0237727	0.00552297		0.00983576	0.00160734	0.0180364	0.0041835		0.005544	0.00163975	0.0306036	0.00467333
Class | Ion
LPE | [M+H]+				CAA		CAS			CBA		CBS			CALA		CALS
C:N	m/z library	m/z observed	Delta ppm	Mean	SD	Mean	SD		Mean	SD	Mean	SD		Mean	SD	Mean	SD
LPE(16:0)	454.293	454.293	-1.46822	0.00666853	0.00168745	0.0133419	0.00357061		0.00818117	0.0015028	0.0184875	0.0044328		0.0584858	0.0181885	0.0137713	0.00379947
LPE(16:1)	452.278	452.277	-0.479794	4.866e-05	2.7697e-05	0.00505689	0.00167491		0.00122175	0.000287165	0.0018747	0.000743859		0.00161185	0.000349421	0.000275768	4.32007e-05
LPE(18:1)	480.309	480.308	-1.28459	0.00185039	0.000640967	0.0105652	0.00329011		0.0026472	0.000458004	0.0137666	0.00335954		0.0278953	0.00867843	0.00508549	0.0014798
LPE(18:3)	476.278	476.279	2.48384	0.000268166	0.000258825	0.00225318	0.00119646		0.0008867	0.000456443	0.00306331	0.00114212		0.0125545	0.00403996	0.00133011	0.000454279
LPE(20:4)	502.293	502.292	-2.12426	0.0157032	0.00327652	0.0256807	0.00731476		0.0454651	0.00532689	0.0593664	0.0132526		0.0280071	0.00838402	0.0165781	0.00454555
LPE(20:5)	500.278	500.278	0.365797	0.00503671	0.00123733	0.0210548	0.00574084		0.0171106	0.00226401	0.0165771	0.00389821		0.00920517	0.00214758	0.00873903	0.00204857
LPE(22:6)	526.293	526.292	-2.40741	0.0009102	0.000370426	0.0207973	0.0055781		0.00216533	0.000335491	0.00921664	0.00246744		0.00223695	0.000672923	0.00404228	0.000570377
Class | Ion
PG | [M-H]-				CAA		CAS			CBA		CBS			CALA		CALS
C:N	m/z library	m/z observed	Delta ppm	Mean	SD	Mean	SD		Mean	SD	Mean	SD		Mean	SD	Mean	SD
PG(30:0)	693.471	693.473	3.31664	0.0155656	0.00732184	0.193418	0.0461331		0.0169933	0.00738482	0.0940334	0.0196687		0.0448501	0.0156886	0.0481326	0.0237113
PG(30:1)	691.455	691.456	0.867735	0.00194693	0.00119694	0.170045	0.0588444		0.0110023	0.00747268	0.0498756	0.0238464		0.0977417	0.0536346	0.0840233	0.0316554
PG(32:0)	721.502	721.503	1.1088	0.466835	0.0691207	0.548682	0.132581		0.339807	0.0362403	0.363185	0.0565636		1.1129	0.312077	0.442109	0.0961427
PG(32:1)	719.486	719.488	1.80684	0.457319	0.0794403	0.789012	0.222314		0.347946	0.0458865	0.477466	0.105621		0.670262	0.195501	0.421372	0.101722
PG(34:1)	747.518	747.519	1.33776	6.45993	0.909916	9.07616	2.3567		4.18786	0.506691	6.01867	1.00555		14.1423	4.05846	4.2876	0.990836
PG(34:2)	745.502	745.503	1.0731	3.97491	0.576563	4.93205	1.2677		2.97344	0.366306	3.36954	0.558607		6.63722	1.89403	3.58305	0.800577
PG(34:3)	743.486	743.487	1.61402	6.06303	0.87515	5.24153	1.35632		3.79484	0.430087	3.95862	0.716008		4.27611	1.23031	5.06949	1.14824
PG(34:4)	741.471	741.472	1.48354	1.33295	0.17648	1.37969	0.361441		0.850464	0.0969311	0.674041	0.116043		0.540125	0.146875	0.87583	0.199851
PG(36:1)	775.549	775.548	-1.80518	0.0535706	0.0105402	0.130034	0.0373828		0.0386217	0.0192711	0.0628689	0.0395126		0.102466	0.0355279	0.0480931	0.0367529
PG(36:2)	773.533	773.534	1.16349	0.244787	0.04209	0.544853	0.160648		0.134718	0.0321952	0.237316	0.0428805		0.381168	0.101757	0.201921	0.0508302
PG(36:3)	771.518	771.519	1.16653	0.0947836	0.0170618	0.191388	0.0573937		0.0980386	0.0167493	0.0824319	0.0258717		0.173176	0.0494709	0.0965823	0.0345395
PG(36:4)	769.502	769.502	0.259908	0.0375066	0.0216336	0.190509	0.0402302		0.0608779	0.0186452	0.104897	0.0320728		0.186184	0.0619894	0.088339	0.0265551
PG(36:5)	767.486	767.488	2.08472	0.304503	0.0806299	0.745974	0.122073		0.2067	0.0379371	0.487369	0.0756861		0.454881	0.199681	0.505254	0.155623
PG(38:0)	805.596	805.594	-1.98611	0.0104555	0.00303117	0.0139267	0.00458284		0.00831118	0.002269	0.00288984	0.00218992		0.0152249	0.0093275	0.00495414	0.00443136
PG(38:1)	803.58	803.581	1.11999	0.0438706	0.00110056	0.039835	0.0111227		0.0237485	0.00617604	0.033424	0.012553		0.0134127	0.00575524	0.023737	0.00887896
PG(40:1)	831.611	831.612	0.601242	1.48136	0.213051	1.68195	0.424041		0.778901	0.0853527	1.8702	0.340557		1.09778	0.302015	1.15177	0.250765
PG(40:2)	829.596	829.595	-1.68757	0.856292	0.117228	0.794433	0.218382		0.593832	0.0552048	0.765592	0.126179		0.56862	0.157333	1.00249	0.217828
PG(40:3)	827.58	827.581	1.32917	2.39225	0.351976	2.07733	0.529615		1.88761	0.18791	2.0409	0.315386		0.7575	0.215241	1.68913	0.358601
PG(40:4)	825.565	825.566	1.21129	0.402976	0.0554211	0.364032	0.103117		0.397627	0.0332103	0.33687	0.0441921		0.0269385	0.0138989	0.188982	0.0396516
PG(40:6)	821.533	821.537	3.89514	1.05381	0.141158	0.997897	0.321093		0.921704	0.114001	1.48958	0.277079		0.770853	0.271137	1.55934	0.337984
PG(42:1)	859.643	859.644	0.814291	0.0256009	0.00494526	0.019548	0.0079072		0.0288408	0.0111348	0.0165433	0.00440029		0.0487778	0.011863	0.0169229	0.00866637
PG(42:2)	857.627	857.625	-2.68183	0.306454	0.0395518	0.381118	0.0974684		0.156487	0.0414932	0.272088	0.0440857		0.226592	0.0623649	0.404722	0.0760091
PG(42:3)	855.611	855.612	0.701252	0.769678	0.113568	0.876454	0.213164		0.557851	0.0701543	0.674693	0.12023		0.381257	0.109623	0.679448	0.156762
PG(42:4)	853.596	853.596	0.585757	0.218526	0.0368484	0.256177	0.0816007		0.152037	0.0136822	0.218446	0.0241654		0.0231667	0.0186795	0.103626	0.0198207
PG(42:5)	851.58	851.582	1.644	0.004016	0.00185323	0.00422359	0.00311865		0.00169424	0.0011141	0.00191552	0.00156588		0	0	0.00199588	0.00160514
PG(44:3)	883.643	883.641	-2.4897	0.00735371	0.00302314	0.00714095	0.00558676		0.00237865	0.000794651	0.00484668	0.0017371		0.00298637	0.00131311	0.00458168	0.00179882
PG(44:4)	881.627	881.628	1.02084	0.00916566	0.00428083	0.0182098	0.0164125		0.00171291	0.00071763	0.0127551	0.00889428		0.00519428	0.00282005	0.00817253	0.00557415
Class | Ion
LPG | [M-H]-				CAA		CAS			CBA		CBS			CALA		CALS
C:N	m/z library	m/z observed	Delta ppm	Mean	SD	Mean	SD		Mean	SD	Mean	SD		Mean	SD	Mean	SD
LPG(16:0)	483.272	483.274	2.69413	0.00196285	0.00127226	0.0405769	0.0122516		0.0115599	0.00557707	0.0289583	0.00775039		0.0352807	0.00951926	0.00398962	0.00232116
LPG(16:1)	481.257	481.257	1.56257	0.00143897	0.000658391	0.0173849	0.011759		0.0161372	0.014036	0.0314064	0.0196887		0.00602261	0.00202535	0.00368521	0.00240684
LPG(18:1)	509.288	509.29	3.83279	0.00114837	0.000570913	0.0108781	0.00470646		0.00384481	0.00175234	0.0116286	0.0028706		0.00421931	0.00175067	0.000661518	0.000431323
LPG(18:2)	507.272	507.273	2.1724	5.7648e-05	0.000128905	0.00139902	0.000803358		0.000645104	0.000664091	0.000139746	0.000128948		3.4888e-05	7.80119e-05	0.0001093	0.000161447
LPG(18:3)	505.257	505.258	3.46753	0.00018944	0.000312897	0.00618275	0.00277004		0.00876145	0.00272873	0.00235808	0.000379993		0	0	4.4268e-05	9.89863e-05
LPG(22:0)	567.366	567.368	3.88284	4.2772e-05	9.56411e-05	0.00960375	0.00492701		4.702e-05	0.00010514	0.00183637	0.00139207		0.0186721	0.00461778	0.0020642	0.00154559
LPG(24:0)	595.397	595.4	4.53812	0.000155434	0.000161117	0.0187783	0.0104431		0	0	0.00444147	0.00274837		0.0484797	0.00877342	0.00450761	0.0028968
Class | Ion
PI | [M-H]-				CAA		CAS			CBA		CBS			CALA		CALS
C:N	m/z library	m/z observed	Delta ppm	Mean	SD	Mean	SD		Mean	SD	Mean	SD		Mean	SD	Mean	SD
PI(28:0)	753.455	753.458	3.18531	0.00311635	0.000935082	0.0018367	0.000932483		0.00103452	0.000536155	0.00105882	0.000528838		0.00467456	0.00360682	0.00187967	0.00104836
PI(34:1)	835.534	835.536	2.63304	1.22365	0.265431	1.5814	0.531407		0.567169	0.0622017	1.48524	0.324526		3.01474	1.10073	1.0438	0.313772
PI(34:2)	833.518	833.519	1.7996	1.07412	0.245018	1.1685	0.388316		0.70245	0.10167	0.952694	0.211724		1.54967	0.567014	0.973321	0.293298
PI(34:3)	831.502	831.504	2.04449	0.887326	0.200864	0.864176	0.274957		0.55303	0.0689563	0.731612	0.166412		1.03246	0.381501	0.747166	0.225154
PI(34:4)	829.487	829.483	-4.70172	0.0109067	0.00329031	0.00875224	0.00435359		0.00292771	0.000816793	0.0101783	0.00625902		0.00358976	0.00242977	0.0084489	0.00572152
PI(36:1)	863.565	863.567	1.73698	0.00371189	0.00112737	0.00411215	0.00200003		0.00254072	0.00189296	0.00497596	0.00281542		0.0121628	0.00425371	0.00181479	0.000776649
PI(36:3)	859.534	859.532	-1.51245	0.0136904	0.00333992	0.012192	0.00526464		0.0125776	0.00483086	0.00937511	0.00302215		0.0341452	0.010731	0.0104191	0.00555717
PI(36:4)	857.518	857.518	-0.349847	0.00857567	0.00390451	0.0135288	0.00804431		0.00278249	0.000841765	0.00913041	0.0059421		0.0184264	0.00892752	0.00450926	0.00214152
PI(38:10)	873.455	873.458	3.19649	0.0562684	0.0188829	0.0505844	0.0321788		0.0699077	0.0114171	0.0332045	0.0224794		0.0519033	0.0382193	0.068559	0.0366564
PI(38:8)	877.487	877.49	3.64677	0.00551716	0.00320868	0.0058064	0.00475425		0.0169119	0.0137028	0.009064	0.00468151		0.0018242	0.00131288	0.0135096	0.0086954
Class | Ion
LPI | [M-H]-				CAA		CAS			CBA		CBS			CALA		CALS
C:N	m/z library	m/z observed	Delta ppm	Mean	SD	Mean	SD		Mean	SD	Mean	SD		Mean	SD	Mean	SD
LPI(16:0)	571.288	571.29	2.55212	0.000938954	0.000207053	0.00264493	0.00107168		0.001426	0.000379163	0.00165071	0.000750304		0.00215322	0.000953502	0.00202039	0.000296062
Betaine Lipids
Class | Ion
DGTS | [M+H]+				CAA		CAS			CBA		CBS			CALA		CALS
C:N	m/z library	m/z observed	Delta ppm	Mean	SD	Mean	SD		Mean	SD	Mean	SD		Mean	SD	Mean	SD
DGTS(28:0)	656.547	656.548	1.52312	0.0244324	0.0041208	0.0157885	0.0039253		0.0118465	0.00155832	0.0136633	0.00211041		0.0280466	0.0072913	0.0371436	0.00862263
DGTS(30:0)	684.578	684.579	2.04505	0.0706069	0.0105361	0.0667324	0.0191989		0.0432246	0.00586625	0.0564176	0.00795996		0.122151	0.032842	0.0978758	0.0217235
DGTS(30:1)	682.562	682.563	0.586027	0.0268634	0.00375964	0.0423754	0.0115769		0.0151655	0.002458	0.0288294	0.00428469		0.0597462	0.0151709	0.0467803	0.00954559
DGTS(30:3)	678.531	678.531	0.589509	0.0382353	0.00509739	0.0366605	0.010048		0.0248193	0.00237014	0.0394774	0.0069149		0.044127	0.0116807	0.0563791	0.01256
DGTS(30:4)	676.515	676.516	1.47816	0.0141536	0.00262482	0.0109181	0.0035858		0.00758975	0.00120699	0.011301	0.00139637		0.00550915	0.00183767	0.0212517	0.00280659
DGTS(32:0)	712.609	712.606	-3.78891	0.0760665	0.00975874	0.0732115	0.0176571		0.0618015	0.00647975	0.086839	0.0149806		0.173104	0.045333	0.142532	0.0323581
DGTS(32:1)	710.593	710.594	0.985091	0.449424	0.0549191	0.600645	0.169748		0.331389	0.041637	0.571775	0.0913306		0.910916	0.242009	0.841905	0.191506
DGTS(32:2)	708.578	708.577	-0.705639	0.14367	0.0159311	0.167082	0.0445728		0.12135	0.0156485	0.183776	0.0291808		0.268242	0.0736177	0.24043	0.0552725
DGTS(32:3)	706.562	706.562	0.424591	0.443657	0.0518827	0.456375	0.125689		0.418974	0.048612	0.528098	0.0698631		0.601475	0.159702	0.73812	0.164992
DGTS(32:4)	704.547	704.547	0.851611	0.198404	0.0212477	0.179913	0.0492822		0.190056	0.0229371	0.184813	0.0279183		0.125132	0.0339156	0.269332	0.057645
DGTS(34:1)	738.625	738.625	0.135387	0.603609	0.544424	1.19469	0.426565		0.704076	0.241554	1.52194	0.235652		1.90026	1.64736	1.04816	1.29295
DGTS(34:2)	736.609	736.607	-2.30788	1.22239	0.144507	1.35101	0.374738		1.10282	0.135658	1.59794	0.252847		2.12321	0.555011	2.28219	0.501299
DGTS(34:3)	734.593	734.593	-1.22517	5.24497	0.5668	5.46071	1.44646		5.33333	0.650536	7.05003	1.14011		6.04408	1.59026	8.19809	1.82639
DGTS(34:4)	732.578	732.579	1.22854	3.08333	0.340132	3.03002	0.826822		3.23749	0.372549	3.28744	0.496882		2.57533	0.682874	4.49705	0.981664
DGTS(34:5)	730.562	730.564	2.19009	0.114156	0.0124088	0.118802	0.0323881		0.105833	0.0130693	0.144637	0.020912		0.123376	0.0333449	0.154969	0.0343018
DGTS(34:6)	728.547	728.548	1.64711	0.0458943	0.00715481	0.04269	0.0117284		0.0554611	0.0091634	0.104822	0.0161141		0.0739293	0.0237558	0.099971	0.0220193
DGTS(34:7)	726.531	726.533	2.23115	0.0170477	0.00380452	0.00885531	0.00246446		0.0316591	0.00356648	0.0413683	0.00663168		0.00871767	0.00286058	0.027591	0.00669598
DGTS(36:2)	764.64	764.644	4.57729	0.0126458	0.00432895	0.128694	0.0391023		0.00730036	0.00129864	0.0413017	0.0106625		0.229661	0.0589878	0.0271654	0.00742626
DGTS(36:3)	762.625	762.625	0	0.774585	0.0978724	0.744532	0.192719		0.635974	0.078447	0.865973	0.141689		1.57861	0.411438	0.859815	0.184259
DGTS(36:4)	760.609	760.609	0.262947	3.38552	0.427285	3.7722	0.987629		2.64105	0.328399	4.19335	0.676734		4.96584	1.30085	3.66621	0.800365
DGTS(36:5)	758.593	758.594	0.395469	1.50481	0.178502	1.48745	0.459154		1.40021	0.168607	1.71914	0.259672		1.84069	0.478453	1.93791	0.415614
DGTS(36:6)	756.578	756.577	-1.05739	0.781253	0.114975	0.728644	0.403775		0.866839	0.126234	1.2381	0.193552		0.995756	0.282229	1.37507	0.302908
DGTS(36:7)	754.562	754.562	0.132527	0.41287	0.140371	0.55377	0.147072		0.428704	0.190928	0.647594	0.196377		0.436852	0.125194	0.830352	0.172306
DGTS(38:4)	788.64	788.642	1.5216	0.0430139	0.00753251	0.108671	0.105561		0.0287295	0.00815001	0.0733447	0.0125045		0.16151	0.038082	0.0545618	0.0122397
DGTS(38:5)	786.625	786.626	1.90688	0.235598	0.0274913	0.396978	0.105104		0.170702	0.0206071	0.413127	0.0716989		0.597985	0.154462	0.312519	0.0682102
DGTS(38:6)	784.609	784.609	-0.127452	0.326883	0.0393734	0.417993	0.104666		0.295223	0.0354764	0.443046	0.0732199		0.636673	0.171231	0.455381	0.0927074
DGTS(38:7)	782.593	782.593	-0.383341	0.581659	0.0741814	0.687628	0.173337		0.473994	0.0673383	0.825003	0.143089		0.852613	0.234754	0.726398	0.160446
DGTS(38:8)	780.578	780.579	1.02488	0.318079	0.0352955	0.360373	0.0939384		0.287429	0.0404942	0.397129	0.065299		0.34933	0.0938834	0.434323	0.0995231
DGTS(38:9)	778.562	778.565	3.21104	0.0514022	0.00547046	0.0590209	0.0165848		0.0401482	0.00586148	0.0714408	0.0108881		0.0447487	0.0120524	0.0862531	0.0188981
DGTS(40:10)	804.578	804.578	0.124289	0.0902183	0.00908299	0.104225	0.0267167		0.0795588	0.00941649	0.106064	0.0186373		0.0951728	0.0272419	0.120899	0.0288246
DGTS(40:11)	802.562	802.559	-4.36105	0.0111087	0.00106345	0.0116203	0.00290544		0.00872818	0.00242174	0.0186102	0.00514234		0.00928908	0.0024962	0.020508	0.00308743
DGTS(40:7)	810.625	810.624	-1.48034	0.100734	0.0126905	0.0981391	0.0254545		0.078376	0.00927983	0.114637	0.0210039		0.234403	0.0617849	0.0754536	0.0261471
DGTS(40:8)	808.609	808.609	-0.123669	0.382007	0.0414918	0.452681	0.116798		0.266737	0.0292696	0.538397	0.0968409		0.610854	0.161308	0.419448	0.0905863
DGTS(40:9)	806.593	806.594	0.619891	0.354114	0.0357442	0.42298	0.108451		0.284128	0.0340067	0.461231	0.0860671		0.420986	0.11583	0.441231	0.100445
DGTS(42:11)	830.593	830.592	-1.29907	0.0277583	0.00467282	0.0335907	0.00920962		0.0190495	0.00483446	0.0429023	0.00960312		0.0495379	0.0149155	0.0305732	0.00788471
Class | Ion
MGTS | [M+H]+				CAA		CAS			CBA		CBS			CALA		CALS
C:N	m/z library	m/z observed	Delta ppm	Mean	SD	Mean	SD		Mean	SD	Mean	SD		Mean	SD	Mean	SD
MGTS(16:0)	474.38	474.379	-1.05401	0.0226502	0.00387229	0.0259354	0.00703176		0.0151006	0.00205242	0.0344682	0.00734411		0.0387053	0.0114128	0.0240801	0.00575655
MGTS(16:1)	472.364	472.363	-0.664742	0.000192566	8.40126e-05	0.00236318	0.000869992		0.000572638	0.000137309	0.00200076	0.000421319		0.00219906	0.000407043	0.000889596	0.000218447
MGTS(18:1)	500.395	500.393	-4.42452	0.00439864	0.000741635	0.00969461	0.00283117		0.00589491	0.00153584	0.0103848	0.00177753		0.0124722	0.00349141	0.00592751	0.00122948
MGTS(18:2)	498.379	498.382	4.68717	0.000304648	0.000130667	0.00196324	0.000824087		0.000393892	0.00014329	0.00283901	0.000711084		0.00153565	0.000410123	0.00114419	0.000300247
MGTS(18:3)	496.364	496.363	-1.03553	0.0171659	0.0033532	0.0246627	0.00731853		0.0149595	0.00235651	0.0486678	0.00951269		0.0238401	0.00727238	0.0247527	0.00528107
MGTS(18:4)	494.348	494.347	-1.54547	0.0131361	0.00213929	0.020873	0.00419612		0.0107009	0.00158054	0.0146945	0.00247479		0.0107762	0.00308415	0.0162591	0.00356901
MGTS(20:3)	524.395	524.395	-0.0266974	0.000194224	8.5693e-05	0.00062272	0.000253537		0.000241204	6.50942e-05	0.00209424	0.000550619		0.00117644	0.000272697	0.000256244	9.62386e-05
MGTS(20:4)	522.379	522.381	2.55752	0.0106598	0.00224396	0.015885	0.00438179		0.00859723	0.00204734	0.0339451	0.00731964		0.0192688	0.00624279	0.0108929	0.00226013
MGTS(20:5)	520.364	520.364	-0.603424	0.00249351	0.00117423	0.00388348	0.00121383		0.0018683	0.000497533	0.00628838	0.00122679		0.00414629	0.00112977	0.00347741	0.00076014
